# Supplementary material for: Ethylene‐Activated E3 Ubiquitin Ligase MdEAEL1 Promotes Apple Fruit Softening by Facilitating the Dissociation of Transcriptional Repressor Complexes
Source: Adv Sci (Weinh). 2025 Apr 9;12(22):2417393. doi: 10.1002/advs.202417393 (PMC12165066; doi:10.1002/advs.202417393)
Supplement: Supplementary file 2 — Supplemental Table 1 [file ADVS-12-2417393-s004.xlsx]

## Sheet: Suppl Table S1
Supplemental Table S1. List of cell wall-degradation-related genes upregulated in 0-fruit (fruit stored for 0 days) compared to 15-fruit (fruit stored for 15 days) or downregulated in 15-fruit relative to 15-MCP-fruit (fruit stored for 15 days after 1-MCP treatment).
0-fruit vs. 15-fruit
#ID	0-fruit_Count	0-fruit_Count	15-fruit-1_Count	15-fruit-2_Count	0-fruit-1_FPKM	0-fruit-2_FPKM	15-fruit-1_FPKM	15-fruit-2_FPKM	FDR	log2FC	regulated	NR_annotation
MDP0000612469.gene	30	65	4793	2847	1.75999	3.75407	290.057	186.568	7.70311e-41	6.15645	up	E3 ubiquitin-protein ligase
MDP0000326734.gene	118	235	25819	34202	2.27889	4.48807	512.602	735.36	3.2136e-84	7.3841	up	RecName: Full=Polygalacturonase; Short=PG; AltName: Full=Pectinase; Flags: Precursor [Malus domestica]
MDP0000398765.gene	11	10	302	289	0.312106	0.289984	9.28513	9.60287	2.85565e-21	4.693	up	probable xyloglucan endotransglucosylase/hydrolase protein B isoform X1 [Malus domestica]
MDP0000140483.gene	806	1819	8255	15619	9.2359	20.6733	97.347	199.471	3.61811e-12	3.33023	up	putative beta-D-xylosidase precursor [Malus domestica]
MDP0000431696.gene	2434	2394	13223	9905	85.184	83.0542	475.777	385.954	4.49173e-18	2.68613	up	expansin-A8 [Malus domestica]
MDP0000416548.gene	10947	17107	52565	66433	132.949	205.942	656.3	898.257	1.25267e-13	2.48954	up	beta-galactosidase [Malus domestica]
MDP0000277149.gene	94	70	262	356	2.04392	1.50039	5.8649	8.61615	3.09012e-06	2.22073	up	probable pectate lyase 5 [Malus domestica]
15-fruit vs. 15-MCP-fruit
#ID	15-fruit-1_Count	15-fruit-2_Count	15-MCP-fruit-1_Count	15-MCP-fruit-2_Count	15-fruit-1_FPKM	15-fruit-2_FPKM	15-MCP-fruit-1_FPKM	15-MCP-fruit-2_FPKM	FDR	log2FC	regulated	NR_annotation
MDP0000612469.gene	4793	2847	9	16	290.057	186.568	0.598271	0.9617	3.03574e-68	-7.98689	down	E3 ubiquitin-protein ligase
MDP0000326734.gene	25819	34202	52	50	512.602	735.36	1.1566	0.988291	3.59062e-222	-9.35125	down	RecName: Full=Polygalacturonase; Short=PG; AltName: Full=Pectinase; Flags: Precursor [Malus domestica]
MDP0000277149.gene	262	356	0	0	5.8649	8.61615	0	0	4.88222e-25	-7.05466	down	probable pectate lyase 5 [Malus domestica]
MDP0000431696.gene	13223	9905	618	712	475.777	385.954	25.0313	25.5874	3.45273e-47	-4.46321	down	expansin-A8 [Malus domestica]
MDP0000398765.gene	302	289	2	20	9.28513	9.60287	0.059864	0.598579	1.54823e-08	-4.11854	down	probable xyloglucan endotransglucosylase/hydrolase protein B isoform X1 [Malus domestica]
MDP0000140483.gene	8255	15619	2107	2106	97.347	199.471	27.9899	24.8053	2.49985e-14	-2.83091	down	putative beta-D-xylosidase precursor [Malus domestica]
MDP0000416548.gene	52565	66433	21358	25546	656.3	898.257	300.438	318.595	7.02374e-13	-1.79804	down	beta-galactosidase [Malus domestica]
