# Supplementary material for: Ethylene‐Activated E3 Ubiquitin Ligase MdEAEL1 Promotes Apple Fruit Softening by Facilitating the Dissociation of Transcriptional Repressor Complexes
Source: Adv Sci (Weinh). 2025 Apr 9;12(22):2417393. doi: 10.1002/advs.202417393 (PMC12165066; doi:10.1002/advs.202417393)
Supplement: Supplementary file 3 — Supplemental Table 2 [file ADVS-12-2417393-s003.xlsx]

## Sheet: Sheet1
Supplemental Table S2. Potential MdEAEL1 interactors obtained by screening a yeast cDNA library
Number	Gene ID	Number of clones	Blast in NCBI
1	MDP0000231674	7	Malus domestica probable protein phosphatase 2C 6
2	MDP0000143543	7	Malus domestica binding partner of ACD11 1-like
3	MDP0000294116	5	Malus domestica MOB kinase activator-like 1A
4	MDP0000152564	7	Malus domestica 17.4 kDa class III heat shock protein
5	MDP0000143864	6	Malus domestica BI1-like protein
6	MDP0000279048	7	Malus domestica serine acetyltransferase 1
7	MDP0000751143	6	Malus domestica isoeugenol synthase 1
8	MDP0000183099	9	Malus domestica zinc finger protein 3
9	MDP0000575967	4	Pyrus x bretschneideri mitogen-activated protein kinase kinase kinase 1
10	MDP0000254473	4	Malus domestica LL-diaminopimelate aminotransferase
11	MDP0000416548	6	Malus domestica beta-galactosidase
12	MDP0000321833	4	Malus sylvestris calreticulin-3-like
13	MDP0000315009	4	Malus domestica mechanosensitive ion channel protein 8-like
14	MDP0000225335	4	Malus domestica ferredoxin, root R-B1
15	MDP0000691431	5	Malus domestica alcohol dehydrogenase
16	MDP0000163419	5	Malus domestica cytochrome P450 CYP736A12-like
17	MDP0000423596	5	Malus domestica homeobox-leucine zipper protein ATHB-13-like
18	MDP0000104111	3	Malus domestica tubulin beta-4 chain
