# Supplementary material for: Ethylene‐Activated E3 Ubiquitin Ligase MdEAEL1 Promotes Apple Fruit Softening by Facilitating the Dissociation of Transcriptional Repressor Complexes
Source: Adv Sci (Weinh). 2025 Apr 9;12(22):2417393. doi: 10.1002/advs.202417393 (PMC12165066; doi:10.1002/advs.202417393)
Supplement: Supplementary file 4 — Supplemental Table 3 [file ADVS-12-2417393-s002.xlsx]

## Sheet: Sheet1
Supplemental Table S2. List of primers used in this study
Primers name	Sequence (5’-3’)	Purpose	Plasmid
PG1-EX-F	AAGGCAGCTTGTTCTTCCAGT	Gene expression assay	N/A
PG1-EX-R	CCACCAGATGTTTCCATTGCC
PL5-EX-F	GAAACCCCATTGACGACTGC
PL5-EX-R	CGTTTTGGATCACGCCGTAT
β-Gal9-EX-F	TGGACCTGTGGAATGGGAAA
β-Gal9-EX-R	TGCCCCACCGAATTCTGTAT
AFase2-EX-F	CCACGTTAGGGTTCAGGACT
AFase2-EX-R	GGTGGTGATGACTTGAGGGA
XET1-EX-F	TGCAGACCAATGTGTTCACG
XET1-EX-R	TGGAGTAGAGCTTCATGGGC
EXP8-EX-F	TGCGGGTCTTGCTATGAGAT
EXP8-EX-R	TCAAAGTGCTGGAGAGGAGG
ZFP3-EX-F	ATCATCTCCGCCTTCACTCC
ZFP3-EX-R	AGTACCTGATGATGAGCCGG
Actin-F	GCTGGATTTGCTGGTGAT
Actin-R	GCTCACTATGCCGTGCTC
EAEL1-EX-F	CTGCGGAATGTTCTGTGTGT
EAEL1-EX-R	TTGTGTGCTTCTTGGTGGAG
EAEL1-full-F	ATGTGGAAGTACATACATCTAACC	Gene clone	N/A
EAEL1-full-R	TCAACGCAGCCACCATCTATCGCC
ZFP3-full-F	ATGGCCGAGGCTGCGGAGCTTCACT
ZFP3-full-R	TCAAAGGCTGAGATGCAAGTCCAA
TPL4-full-F	ATGTCGTCTTTGAGCAGAGAATTG
TPL4-full-R	CTACTCCCGTCTTTGCATTTGATC
HDA19-full-F	ATGGACACCGGCGGCAACTCTCTA
HDA19-full-R	TTATATCTGGTCTGCAGGTTTATT
BK-EAEL1-F	CCGGATCCATGTGGAAGTACATACATCTAACC	Y2H-gold assay	pGBKT7
BK-EAEL1-R	CCGTCGACTCAACGCAGCCACCATCTATCGCC
BK-ZFP3-F	AATCATATGATGGCCGAGGCTGCGGAGCTTCAC
BK-ZFP3-R	AATGTCGACTCAAAGGCTGAGATGCAAGTCCAA
BK-ZFP3mEAR-F	AATCATATGATGGCCGAGGCTGCGGAGCTTCAC
BK-ZFP3mEAR-R	AATGTCGACTCAAAGGCTGAGATGGGAGTCGGAGCCGGATG
BK-ZFP3△EAR-F	AATCATATGATGGCCGAGGCTGCGGAGCTTCAC
BK-ZFP3△EAR-R	AATGTCGACTCAAAGGCTGAGATGTGCATCGTC
BK-HDA19-F	GGCATATGATGGACACCGGCGGCAACTCTCTA
BK-HDA19-R	GGGAATTCTTATATCTGGTCTGCAGGTTTATT
AD-ZFP3--F	GGCCCGGGAATGGCCGAGGCTGCGGAGCTTCACT		pGADT7
AD-ZFP3-R	GGATCGATTCAAAGGCTGAGATGCAAGTCCAA
AD-TPL4-F	TTCCATGGCCATGTCGTCTTTGAGCAGAGAATTG
AD-TPL4-R	TTCCCGGGCTACTCCCGTCTTTGCATTTGATC
AD-HDA19-F	TTcatatgATGGACACCGGCGGCAACTCTCTA
AD-HDA19-R	TTgaattcTTATATCTGGTCTGCAGGTTTATT
nLuc-EAEL1-F	AAGTCGACATGTGGAAGTACATACATCTAACC	LCI assay	pCAMBIAI1300-nLuc
nLuc-EAEL1-R	AAGTCGACACGCAGCCACCATCTATCGCC
nLuc-TPL4-F	AAGTCGACATGTCGTCTTTGAGCAGAGAATTG
nLuc-TPL4-R	AAGTCGACCTCCCGTCTTTGCATTTGATC
cLuc-ZFP3-F	AAGGTACCATGGCCGAGGCTGCGGAGCTTCACT		pCAMBIAI1300-cLuc
cLuc-ZFP3-R	AAGGTACCTCAAAGGCTGAGATGCAAGTCCAA
cLuc-ZFP3mEAR-F	AAGGTACCATGGCCGAGGCTGCGGAGCTTCAC
cLuc-ZFP3mEAR-R	AAGGTACCTCAAAGGCTGAGATGGGAGTCGGAGCCGGATG
cLuc-ZFP3△EAR-F	AAGGTACCATGGCCGAGGCTGCGGAGCTTCAC
cLuc-ZFP3△EAR-R	AAGGTACCTCAAAGGCTGAGATGTGCATCGTC
cLuc-HDA19-F	AAGGTACCATGGACACCGGCGGCAACTCTCTA
cLuc-HDA19-R	AAGTCGACTTATATCTGGTCTGCAGGTTTATT
EAEL1-GFP-F	GGACCCGGGATGTGGAAGTACATACATCTAACC	Co-IP	pRI101-GFP
EAEL1-GFP-R	CCGGGATCCTCAACGCAGCCACCATCTATCGCC
ZFP3-Myc-F	CCGGGTACCATGGCCGAGGCTGCGGAGCTTCAC		pRI101-Myc
ZFP3-Myc-R	GGCGGTACCTCAAAGGCTGAGATGCAAGTCCAA
TPL4-FLAG-F	AAGCCCGGGATGTCGTCTTTGAGCAGAGAATTG		pRI101-FLAG
TPL4-FLAG-R	AATGGTACCCTACTCCCGTCTTTGCATTTGATC
HDA19-GFP-F	TTCCCGGGATGGACACCGGCGGCAACTCTCTA		pRI101-GFP
HDA19-GFP-R	TTGAATTCTTATATCTGGTCTGCAGGTTTATT
Frag1-pBD-F	ATCCCCCGGGCTGCAGGATGGACTCCCAGCAGCCAGATCTGA	Transient expression assay	pGreenII62-SK
Frag1-pBD-R	CGCAGCCTCGGCCATCGATACAGTCAACTGTCTTTGACCT
Frag2-ZFP3-F	CAGTTGACTGTATCGATGGCCGAGGCTGCGGAGCTTCACT
Frag2-ZFP3-R	CATCGGTCGGGGGGGCAAGGCTGAGATGCAAGTCCAAGCCC
Frag2-ZFP3m-F	CAGTTGACTGTATCGATGGCCGAGGCTGCGGAGCTTCACT
Frag2-ZFP3m-R	CATCGGTCGGGGGGGCAAGGCTGAGATGGGAGTCGGAGCCGGAT
Frag2-ZFP3△-F	CAGTTGACTGTATCGATGGCCGAGGCTGCGGAGCTTCACT
Frag2-ZFP3△-R	CATCGGTCGGGGGGGCAAGGCTGAGATGTGCATCGTCGA
Frag3-VP16-F	TTGCATCTCAGCCTTGCCCCCCCGACCGATGTCAGCCTGGG
Frag3-mVP16-F	CTCCCATCTCAGCCTTGCCCCCCCGACCGATGTCAGCCTGG
Frag3-△VP16-F	CACATCTCAGCCTTGCCCCCCCGACCGATGTCAGCCTGG
Frag3-VP16-R	CTTGATATCGAATTCCCCACCGTACTCGTCAATTCCAAGG
35S:ZFP3-F	CCGGTCGACATGGCCGAGGCTGCGGAGCTTCAC		pRI101
35S:ZFP3-R	CCGGGTACCTCAAAGGCTGAGATGCAAGTCCAA
35S:ZFP3mEAR-F	CCGGTCGACATGGCCGAGGCTGCGGAGCTTCAC
35S:ZFP3mEAR-R	CCGGGTACCTCAAAGGCTGAGATGGGAGTCGGAGCCGGATG
35S:ZFP3△EAR-F	CCGGTCGACATGGCCGAGGCTGCGGAGCTTCAC
35S:ZFP3△EAR-R	CCGGGTACCTCAAAGGCTGAGATGTGCATCGTC
pAbAi-proPG1-F	AAGGTACCCAGAACCGTTCGTTCTCTTTGTCA	Y1H-gold assay	pAbAi
pAbAi-proPG1-R	AAGGTACCTGATGCTTTCTTTTTACTATTTAA
pAbAi-proPL5-F	AAGGTACCGAAAAATCTTCGATTCGAAATGTA
pAbAi-proPL5-R	AAGGTACCAATTTCTTTACTTCTCTGCTTG
pAbAi-proGAL5-F	AAGAGCTCCTCTAATGATGATGATTAAATGAA
pAbAi-proGAL5-R	AAGTCGACCATAACTCACAGAAGCTGAAGCT
pAbAi-proAFase-F	AAGAGCTCTTTCATCGCTGGTAGAAACTCGAA
pAbAi-proAFase-R	AAGTCGACCTGTATTGTTCTCCCTTTTTCTT
pAbAi-proXET1-F	AAGAGCTCCCGACAAGAAAGTAAAGAGC
pAbAi-proXET1-R	AAGTCGACCTTCGTAGTTGAAGGGTTTTCTT
pAbAi-proEXP8-F	AACCCGGGAACACACGTGGGAACTGATA
pAbAi-proEXP8-R	AAGTCGACTGTTTGTGTTTTTAGAGAGAGA
pAbAi-proEAEL1-F	CAAGAGCTC TCACGGTCGACTGATTCTACTGCA
pAbAi-proEAEL1-F	ATTCCCGGGGGTTTGAATAACGTTTAAAGCTGC
PG1-ChIP-S1-F	AGAGCCCAAGACGACACAATACAC	ChIP-qPCR assay	N/A
PG1-ChIP-S1-R	CGAGGCTGATGATATTTTTGAACA
PG1-ChIP-S2-F	TTTAAATGATACATTTTAGTAAAT
PG1-ChIP-S2-R	ATCCCTTATGTTACAACGTAAGTC
PG1-ChIP-S3-F	AAATGAATCTATAAAAGTTCAGG
PG1-ChIP-S3-R	AAAATCAAATTATTACTGATCAAT
PG1-ChIP-S4-F	TGGTTTGACATATATGGATGGGTA
PG1-ChIP-S4-R	CTAATTGAATACACCTAAAAACGA
PL5-ChIP-S1-F	CCAAATGACAATATGAAGAATAGT
PL5-ChIP-S1-R	AATGTTTTTGTTTTTGGGTAACGA
PL5-ChIP-S2-F	TTATCTCACTATTAGAAAGAGAA
PL5-ChIP-S2-R	ATGTTTGAATAATATAAAATC
PL5-ChIP-S3-F	AAATGTATACATAGTAAATTTG
PL5-ChIP-S3-R	CCCGATTGACTTTTATGCC
GAL-ChIP-S1-F	CGGGAGGTACCCGTTCTCTGCACA
GAL-ChIP-S1-R	TCCACATTGTTTGAATTCCAAC
GAL-ChIP-S2-F	AGCAAAATAGAAAACGAAA
GAL-ChIP-S2-R	CCTGAAGAGGAAGAACGTTCGA
GAL-ChIP-S3-F	GAAAATTTAAGACAAATGAAGGG
GAL-ChIP-S3-R	CCATGCCGGCAAACGGATCT
AFase-ChIP-S1-F	CAAAGTCTATAATCTGATCGTC
AFase-ChIP-S1-R	TGTATTGTTCTCCCTTTTTCTT
AFase-ChIP-S2-F	TTTCTCAAATTAACTGTAGTGAC
AFase-ChIP-S2-R	AGAGAGAAAGATAGTGATCGACC
AFase-ChIP-S3-F	GTGACTTAACCACACAAACAGGA
AFase-ChIP-S3-R	CACATGGTCTTTATAATCTTGGT
AFase-ChIP-S4-F	TTTCATCGCTGGTAGAAACTCGAA
AFase-ChIP-S4-R	TTATATTCCTATTACTTTTTGT
XET1-ChIP-S1-F	AAAGGCATCTGGGCGTATGATG
XET1-ChIP-S1-R	GACTGTTTTTCTAGAAAATCTT
XET1-ChIP-S2-F	AGTATATGGCAGTGGCCGTTGGCC
XET1-ChIP-S2-R	GTCACCGTAACATACAAGTTC
XET1-ChIP-S3-F	AGAAATGCTATGGAGGCTCTC
XET1-ChIP-S3-R	GTCTAGTGTGATGATGACACG
XET1-ChIP-S4-F	AGAAATGCTATGAAGACTCT
XET1-ChIP-S4-R	GAAATGCTGAGGAGACTCC
EXP8-ChIP-S1-F	AGGTGATCAACATTGTGCTA
EXP8-ChIP-S1-R	TGTTTGTGTTTTTAGAGAGA
EXP8-ChIP-S2-F	AAGTTCATGTTTACAGACT
EXP8-ChIP-S2-R	TACAAATTACTTGTAGAAAT
EXP8-ChIP-S3-F	CTCATGCGTTCATCTCTCT
EXP8-ChIP-S3-R	GTAACTAAAAAGGTCAATGCA
EXP8-ChIP-S4-R	ATATACAACCCGTTGCAAG
EXP8-ChIP-S5-F	GATTTTCTAGTAGATCCTCTG
EXP8-ChIP-S5-R	GCTCTGATTTCTCTTTCACA
EAEL1-ChIP-S1-F	CCATCCAACAGTTGAGAACCA
EAEL1-ChIP-S1-R	GGTTTGAATAACGTTTAAAG
EAEL1-ChIP-S2-F	TAGTTAGTTAGCCCAGTCCACAC
EAEL1-ChIP-S2-R	GCAATACAGTTCGAATTGATT
EAEL1-ChIP-S3-F	CGCGTAGAGCGAGAGTTTGCAC
EAEL1-ChIP-S3-R	GAAGTAAGGCTTATCGAGGCTC
EAEL1-ChIP-S4-F	TCACGGTCGACTGATTCTACTGC
EAEL1-ChIP-S4-R	AACCTCTCAACAACCTTAG
GUS-proPG1-F	AATCTAGAAGAACCGTTCGTTCTCTTTGTCA	GUS report gene assay	pCAMBIA1300-GUS
GUS-proPG1-R	AAGGATCCTGATGCTTTCTTTTTACTATTTAA
GUS-proPL5-F	AATCTAGAGAAAAATCTTCGATTCGAAATGTA
GUS-proPL5-R	AAGGATCCAATTTCTTTACTTCTCTGCTTG
GUS-proGAL5-F	AATCTAGACTCTAATGATGATGATTAAATGAA
GUS-proGAL5-R	AAGGATCCATAACTCACAGAAGCTGAAGCTG
GUS-proAFase-F	AATCTAGATTTCATCGCTGGTAGAAACTCGAA
GUS-proAFase-R	AAGGATCCTGTATTGTTCTCCCTTTTTCTT
GUS-proXET1-F	GGGTCGACCCGACAAGAAAGTAAAGAGC
GUS-proXET1-R	AAGGATCCTTCGTAGTTGAAGGGTTTTCTT
GUS-proEXP8-F	AATCTAGAAACACACGTGGGAACTGATA
GUS-proEXP8-R	AAGGATCCTGTTTGTGTTTTTAGAGAGAGA
GUS-proEAEL1-F	CGGTCTAGATCACGGTCGACTGATTCTACTGCA
GUS-proEAEL1-R	AATGGATCCGGTTTGAATAACGTTTAAAGCTGC
LUC-proPG1-F	AACGTCGACAGAACCGTTCGTTCTCTTTGTCA	LUC report gene assay	pGreenII 0800-LUC
LUC-proPG1-R	ATTGGATCCTGATGCTTTCTTTTTACTATTTAA
LUC-proPL5-F	AATGTCGACGAAAAATCTTCGATTCGAAATGTA
LUC-proPL5-R	AACGGATCCAATTTCTTTACTTCTCTGCTTG
LUC-proGAL5-F	AATGTCGACCTCTAATGATGATGATTAAATGAA
LUC-proGAL5-R	AATGGATCCATAACTCACAGAAGCTGAAGCTG
LUC-proAFase-F	AATGTCGACTTTCATCGCTGGTAGAAACTCGAA
LUC-proAFase-R	AATGGATCCTGTATTGTTCTCCCTTTTTCTT
LUC-proXET1-F	AATGTCGACCCGACAAGAAAGTAAAGAGC
LUC-proXET1-R	AATGGATCCTTCGTAGTTGAAGGGTTTTCTT
LUC-proEXP8-F	AATGTCGACAACACACGTGGGAACTGATA
LUC-proEXP8-R	AATGGATCCTGTTTGTGTTTTTAGAGAGAGA
LUC-proEAEL1-F	AAGGTACCTCACGGTCGACTGATTCTACTGCA
LUC-proEAEL1-R	AACCCGGGGGTTTGAATAACGTTTAAAGCTGC
ZFP3-OE-Myc-F	CCGGGTACCATGGCCGAGGCTGCGGAGCTTCAC	Gene overexpression	pRI101
ZFP3-OE-Myc-R	GGCGGTACCTCAAAGGCTGAGATGCAAGTCCAA
EAEL1-OE-Myc-F	GGAGGATCCATGTGGAAGTACATACATCTAACC
EAEL1-OE-Myc-R	CCGGGATCCTCAACGCAGCCACCATCTATCGCC
TPL4-OE-FLAG-F	AAGCCCGGGATGTCGTCTTTGAGCAGAGAATTG
TPL4-OE-FLAG-R	AATGGTACCCTACTCCCGTCTTTGCATTTGATC
HDA19-OE-GFP-F	TTCCCGGGATGGACACCGGCGGCAACTCTCTA
HDA19-OE-GFP-R	TTGAATTCTTATATCTGGTCTGCAGGTTTATT
EAEL1-AS-F	CGGGGATCCTCACTGCTTTGATGAACTATTGCC	Gene silencing	pRI101
EAEL1-AS-R	GGCCCCGGGACCCGTCCAAGCATGGTAAATGAA
ZFP3-AS-F	GGCGGTACCCCCTTCCGACTCACCTGAATCCGC
ZFP3-AS-R	CCGGGTACCACGGCCCATCCACTCTCCCGTGG
TPL4-AS-F	AAAGGTACCAATAAGGAAGCAGAAATATCTGGAA
TPL4-AS-R	AAAGTCGACGCTTGGTTCTGTGGAATGGGCATGG
HDA19-AS-F	AAAGAATTCGCGACCTCTGCCGCTTCCACGCCG
HDA19-AS-R	AAAGGTACCCCTTCCCAATGATGGGCTTGAAC
ZFP3-His-F	ATGGCCGAGGCTGCGGAGCTTCACT	HIS-tag	pEASY-E1
ZFP3-His-R	TCAAAGGCTGAGATGCAAGTCCAA
TPL4-His-F	ATGTCGTCTTTGAGCAGAGAATTG
TPL4-His-R	CTACTCCCGTCTTTGCATTTGATC
EAEL1-GST-F	AAGGATCCATGTGGAAGTACATACATCTAACC	GST-tag	pGEX-4T-1
EAEL1-GST-R	AAGTCGAC TCAACGCAGCCACCATCTATCGCC
ZFP3-GST-F	AACTCGAGATGGCCGAGGCTGCGGAGCTTCAC
ZFP3-GST-R	AACTCGAGTCAAAGGCTGAGATGCAAGTCCAA
HDA19-MBP-F	AAGAATCCATGGACACCGGCGGCAACTCTCTA	MBP-tag	pMAL-c2X
HDA19-MBP-R	AATCTAGATTATATCTGGTCTGCAGGTTTATT
